# Supplementary material for: Cryo-EM structure of the transposon-associated TnpB enzyme
Source: Nature. 2023 Apr 5;616(7956):390–7. doi: 10.1038/s41586-023-05933-9 (PMC10097598; doi:10.1038/s41586-023-05933-9)
Supplement: Supplementary file 4 — Source Data Fig. 2 [file 41586_2023_5933_MOESM4_ESM.xlsx]

## Sheet: Fig. 2c
	NT	NT	NT	Karvelis	Karvelis	Karvelis	trim1	trim1	trim1	trim2	trim2	trim2	trim3	trim3	trim3
1 (AGBL1)	0.008472	0	0	17.0709	20.7992	20.683	16.7458	16.8977	16.0898	36.5137	33.9073	42.0792	17.941	14.1664	13.1238
2 (EMX1)	0.007633	0.015523	0.047524	7.4096	8.8934	8.13151	11.0614	10.7474	11.3759	14.7653	11.0727	14.5468	6.88841	6.25785	6.82416
3 (AGBL1)	0.009156	0.015742	0	0.07913	0.058912	0.04846	0.366134	0.374428	2.12766	4.44198	3.71401	4.35469	4.10637	4.27585	4.21338
4 (DYNC1H1)	0.024577	0.033426	0.002799	0.424479	0.476157	0.455222	4.37228	3.5947	3.9759	11.7754	9.69521	10.0638	1.45821	2.35622	3.00157
5 (HPRT1)	0	0.014673	0	3.48281	3.17181	3.06552	2.19802	2.93345	2.16078	3.77831	3.45744	3.36269	1.28665	0.91455	1.2987
6 (VEGFA)	0.085002	0.01448	0	12.8759	11.6671	10.4085	13.8339	12.5582	12.0598	15.4518	16.1291	13.1429	7.53208	10.0689	9.02718
7 (EMX1)	0	0.032563	0.01284	0.04705	0	0	3.32613	3.78111	3.79229	5.58765	5.11546	5.59879	1.15864	0.997249	1.20563
