# Supplementary material for: Cryo-EM structure of the transposon-associated TnpB enzyme
Source: Nature. 2023 Apr 5;616(7956):390–7. doi: 10.1038/s41586-023-05933-9 (PMC10097598; doi:10.1038/s41586-023-05933-9)
Supplement: Supplementary file 5 — Source Data Fig. 3 [file 41586_2023_5933_MOESM5_ESM.xlsx]

## Sheet: Fig. 3d
	wt			Y52A			S56A			K76A			F77A			Q80A			T123A			N124A
	1	2	3	1	2	3	1	2	3	1	2	3	1	2	3	1	2	3	1	2	3	1	2	3
1K	0.4	0.39	0.41				0.15	0.16	0.15				0.11	0.12	0.11							0.19	0.14	0.12
3K	0.51	0.57	0.62	0.97	1	0.96	0.89	0.81	0.82	1.3	1.12	1.25	0.86	0.93	0.9	1.21	1.19	1.09	1.25	0.96	0.89	0.92	0.81	0.74
clavage ratio (%)	43.956	40.625	39.8058	0	0	0	14.4231	16.4948	15.4639	0	0	0	11.3402	11.4286	10.8911	0	0	0	0	0	0	17.1171	14.7368	13.9535

## Sheet: Fig. 3h
	TG1			TG2			TG3			TG4			TG5
n	1	2	3	1	2	3	1	2	3	1	2	3	1	2	3
1k	0.27	0.28	0.32	0.36	0.34	0.32	0.29	0.32	0.34	0.3	0.33	0.38	0.39	0.44	0.37
3k	0.64	0.65	0.63	0.7	0.68	0.6	0.54	0.55	0.58	0.48	0.52	0.51	0.46	0.52	0.54
clavage ratio (%)	29.6703	30.1075	33.6842	33.9623	33.3333	34.7826	34.9398	36.7816	36.9565	38.4615	38.8235	42.6966	45.8824	45.8333	40.6593
