# Supplementary material for: Cryo-EM structure of the transposon-associated TnpB enzyme
Source: Nature. 2023 Apr 5;616(7956):390–7. doi: 10.1038/s41586-023-05933-9 (PMC10097598; doi:10.1038/s41586-023-05933-9)
Supplement: Supplementary file 6 — Source Data Extended Data Fig. 6 [file 41586_2023_5933_MOESM6_ESM.xlsx]

## Sheet: Extended Data Fig. 6c
	wt			Δ5' region			ΔCTD
	1	2	3	1	2	3	1	2	3
1 kb	0.4	0.39	0.41	0.47	0.48	0.39	0.85	0.89	0.88
3 kb	0.51	0.57	0.62	0.64	0.61	0.58	0.2	0.18	0.18
cleavage ratio (%)	0.43956	0.40625	0.398058	0.423423	0.440367	0.402062	0.809524	0.831776	0.830189
