# Supplementary material for: Cryo-EM structure of the transposon-associated TnpB enzyme
Source: Nature. 2023 Apr 5;616(7956):390–7. doi: 10.1038/s41586-023-05933-9 (PMC10097598; doi:10.1038/s41586-023-05933-9)
Supplement: Supplementary file 7 — Source Data Extended Data Fig. 8 [file 41586_2023_5933_MOESM7_ESM.xlsx]

## Sheet: Extended Data Fig. 8b
	ON			MM1/2			MM3/4			MM5/6			MM7/8			MM9/10			MM11/12			MM13/14			MM15/16
	1	2	3	1	2	3	1	2	3	1	2	3	1	2	3	1	2	3	1	2	3	1	2	3	1	2	3
1 kb	0.69	0.73	0.69																			0.08		0.08	0.3	0.23	0.38
3 kb	0.13	0.12	0.11	1.41	1.55	2.07	1.21	0.93	1.53	1.44	1.09	1.44	1.16	0.97	1.48	1.08	0.84	1.33	1.09	0.72	1.13	1.04	0.86	1.27	0.8	0.71	1.28
cleavage ratio (%)	84.1463	85.8824	86.25	0	0	0	0	0	0	0	0	0	0	0	0	0	0	0	0	0	0	7.14286	0	5.92593	27.2727	24.4681	22.8916

## Sheet: Extended Data. Fig. 8c
Site	genomic location (approximate)	TAM	Guide	TTISS reads	% indels by amplicon sequencing (replicate 1)	% indels by amplicon sequencing (replicate 2)	% indels by amplicon sequencing (replicate 3)
ON	chr20:58899588	TTGAT	AATGAATGGCTACTCTAACC	2452	15.8562	16.3265	14.0387
OT1	chr20:11584328	TTGAT	AATGAATGGAAAAATAAAAG	1926	23.9774	24.3783	23.6761
OT2	chr1:52276239	TTGAT	AATAAATGGCTACCTTTTAT	1306	7.76173	7.03132	5.9405
OT3	chr4:21053394	TTGAT	AATAAATGGCTAGAAAGACA	1156	28.1204	26.7422	23.7045
OT4	chr19:12630515	TTGAT	AAAGAATGGCTACAGAAAAC	786	2.23635	2.72626	3.22151
OT5	chr4:136675280	TTGAT	AATAAATGGCTAAGTTACTG	748	2.26696	2.81179	2.36101
OT6	chr6:130766299	TTGAT	TATGAATGGCTAAAATACTA	707	n.d.	n.d.	n.d.
OT7	chr6:77213723	TTGAT	AATGAATGGCTATGTCAAGC	690	n.d.	n.d.	n.d.
OT8	chr15:86124743	TTGAT	AATAAATGGCTATTTAATAT	434	n.d.	n.d.	n.d.
OT9	chr15:72713603	TTGAT	AATGAATGGCTACTCTAACC	411	n.d.	n.d.	n.d.
OT10	chr13:63054779	TTGAT	AATAAATGACTACATTACTG	345	n.d.	n.d.	n.d.
OT11	chr10:54184122	TTGAT	GATGAATGGCTACTAGTAAT	314	n.d.	n.d.	n.d.
OT12	chr20:9538165	TTGAT	AATGTATGTTATACTTTATC	267	n.d.	n.d.	n.d.
OT13	chr18:33124785	ATAAA	AATGAATGACTACTACAATA	201	n.d.	n.d.	n.d.
OT14	chr15:99406241	TTGAT	AATAAATAGCATACTCTGAC	193	n.d.	n.d.	n.d.
OT15	chr3:93470735	TTGAT	ATTTTATGTACAGTATATAA	187	n.d.	n.d.	n.d.
OT16	chr16:13017550	TTGAT	AATGATGATATCATCATTGT	186	n.d.	n.d.	n.d.
OT17	chr13:67742717	ATAAA	AATGAATGGATTACTTCTCC	184	n.d.	n.d.	n.d.
OT18	chr5:100789599	TCCTA	TATGAGTGTTTGTTTTCTGA	181	n.d.	n.d.	n.d.
OT19	chr10:90572207	TGGAT	AAAGAATGGCTACTACATAC	168	n.d.	n.d.	n.d.
OT20	chr4:21053883	AAATA	AGTGGAGAGCTATCCCATGC	166	n.d.	n.d.	n.d.
